# Supplementary material for: Explainable Machine Learning Approaches Predict Frailty and Adverse Outcomes in Older Adults: Development and Validation with Two Longitudinal Cohorts
Source: J Clin Med. 2026 Feb 27;15(5):1812. doi: 10.3390/jcm15051812 (PMC12986504; doi:10.3390/jcm15051812)
Supplement: Supplementary file 1 [file jcm-15-01812-s001.zip]

Archive with 1 entries (1 files):
- jcm-4112721-supplementary.pdf
